# Supplementary material for: Competition and Cooperation among Relational Memory Representations
Source: PLoS One. 2015 Nov 30;10(11):e0143832. doi: 10.1371/journal.pone.0143832 (PMC4664414; doi:10.1371/journal.pone.0143832)
Supplement: S1 Table — (XLSX) [file pone.0143832.s001.xlsx]

## Sheet: Experiment 1 Behavior
Subject Number	Group	Context Correct	Context Incorrect	Context Correct Studied	Context Incorrect Studied	(Context Correct Studied)/ (Context Correct)	(Context Incorrect Studied)/ (Context Incorrect)	Context Correct Errors	Context Correct Errors (for center columns)
s101	Study1x	0.48	0.52	0.08	0.05	0.17	0.1	0.46	0.387097
s103	Study1x	0.95	0.05	0.35	0	0.37	0	0.94	0.916667
s105	Study1x	0.65	0.35	0.25	0.08	0.38	0.23	0.6	0.555556
s107	Study1x	0.89	0.11	0.59	0.08	0.66	0.8	0.94	0.923077
s109	Study1x	0.57	0.43	0.26	0.11	0.46	0.26	0.5	0.384615
s111	Study1x	0.69	0.31	0.35	0.05	0.51	0.17	0.58	0.619048
s113	Study1x	0.86	0.14	0.55	0.01	0.64	0.07	0.7	0.533333
s115	Study1x	0.87	0.13	0.43	0.03	0.49	0.23	0.81	0.857143
s117	Study1x	0.61	0.39	0.15	0.06	0.25	0.15	0.58	0.576923
s119	Study1x	0.85	0.15	0.42	0.03	0.49	0.19	0.77	0.714286
s121	Study1x	0.73	0.27	0.19	0.02	0.26	0.07	0.68	0.5
s123	Study1x	0.9	0.1	0.46	0.01	0.51	0.1	0.83	0.705882
s125	Study1x	0.67	0.33	0.31	0.06	0.46	0.19	0.58	0.76
s127	Study1x	0.85	0.15	0.29	0.02	0.34	0.13	0.81	0.857143
s129	Study1x	0.78	0.22	0.35	0.05	0.45	0.23	0.72	0.636364
s131	Study1x	0.77	0.23	0.49	0.05	0.64	0.22	0.61	0.526316
s133	Study1x	0.76	0.24	0.21	0.02	0.28	0.08	0.71	0.703704
s135	Study1x	0.77	0.23	0.28	0.04	0.36	0.17	0.72	0.608696
s137	Study1x	0.88	0.12	0.42	0.06	0.48	0.5	0.88	0.842105
s139	Study1x	0.65	0.35	0.32	0.08	0.49	0.24	0.56	0.571429
s102	Study3x	0.63	0.37	0.36	0.11	0.57	0.25	0.45	0.625
s104	Study3x	0.75	0.25	0.42	0.15	0.56	0.6	0.77	0.714286
s106	Study3x	0.64	0.36	0.16	0.05	0.25	0.14	0.61	0.586207
s108	Study3x	0.63	0.37	0.33	0.18	0.52	0.49	0.61	0.588235
s110	Study3x	0.92	0.08	0.78	0.02	0.85	0.25	0.7	0.666667
s112	Study3x	0.84	0.16	0.76	0.11	0.9	0.73	0.67	0.666667
s114	Study3x	0.73	0.27	0.42	0.17	0.58	0.63	0.76	0.6875
s116	Study3x	0.48	0.52	0.07	0.17	0.15	0.33	0.54	0.576923
s118	Study3x	0.61	0.39	0.2	0.1	0.33	0.26	0.59	0.52381
s120	Study3x	0.95	0.05	0.78	0.01	0.82	0.2	0.81	0.666667
s122	Study3x	0.95	0.05	0.74	0.03	0.78	0.6	0.91	0.9
s124	Study3x	0.75	0.25	0.51	0.16	0.68	0.64	0.73	0.692308
s126	Study3x	0.66	0.34	0.43	0.16	0.65	0.46	0.55	0.166667
s128	Study3x	0.89	0.11	0.72	0.04	0.81	0.36	0.71	0.545455
s130	Study3x	0.59	0.41	0.27	0.1	0.46	0.25	0.52	0.526316
s132	Study3x	0.53	0.47	0.22	0.1	0.42	0.22	0.46	0.363636
s134	Study3x	0.59	0.41	0.41	0.22	0.69	0.52	0.47	0.5
s136	Study3x	0.61	0.39	0.4	0.15	0.66	0.38	0.46	0.4
s138	Study3x	0.69	0.31	0.42	0.08	0.61	0.26	0.54	0.625
s140	Study3x	0.97	0.03	0.82	0.03	0.85	NAN	1	1

## Sheet: Experiment 2 Behavior
Subject Number	Group	Context Correct	Context Incorrect	Context Correct Studied	Context Incorrect Studied	(Context Correct Studied)/ (Context Correct)	(Context Incorrect Studied)/ (Context Incorrect)	Novel Face Context Correct	Triad: (Context Incorrect Studied)/ (Context Correct Studied)
s201	Young	0.77	0.23	0.26	0.06	0.34	0.3	0.756757	0.230769
s202	Young	0.99	0.01	0.7	0.01	0.71	1	0.931034	0.0142857
s203	Young	0.49	0.51	0.2	0.25	0.41	0.58	0.421053	1.25
s204	Young	0.98	0.02	0.59	0.01	0.6	0.5	0.95	0.0169492
s205	Young	0.94	0.06	0.5	0.03	0.53	0.43	0.925	0.06
s206	Young	0.99	0.01	0.65	0.01	0.66	1	0.975	0.0153846
s207	Young	0.8	0.2	0.69	0.1	0.86	0.5	0.681818	0.144928
s208	Young	0.57	0.43	0.28	0.13	0.49	0.3	0.45	0.464286
s209	Young	1.01	-0.01	0.83	0	0.82	0	1	0
s210	Young	0.95	0.05	0.65	0.05	0.68	1	0.941176	0.0769231
s211	Young	0.91	0.09	0.53	0.06	0.58	0.6	0.975	0.113208
s212	Young	0.97	0.03	0.61	0.01	0.63	0.5	0.9	0.0163934
s213	Young	0.98	0.02	0.48	0.03	0.49	1	0.95	0.0625
s214	Young	0.86	0.14	0.38	0.06	0.44	0.5	0.75	0.157895
s215	Young	0.87	0.13	0.64	0.08	0.74	0.57	0.775	0.125
s216	Young	0.63	0.37	0.34	0.23	0.54	0.61	0.5	0.676471
s217	Young	0.73	0.27	0.39	0.09	0.53	0.33	0.7	0.230769
s218	Young	0.83	0.17	0.44	0.09	0.53	0.53	0.59375	0.204545
s219	Young	0.86	0.14	0.73	0.06	0.85	0.55	N/A	0.0821918
s220	Young	0.6	0.4	0.44	0.26	0.73	0.65	0.428571	0.590909
s301	Old	0.87	0.13	0.23	0.04	0.26	0.29	0.89	0.173913
s302	Old	0.51	0.49	0.11	0.14	0.22	0.3	0.58	1.27273
s303	Old	0.5	0.5	0.01	0.03	0.02	0.06	0.53	3
s304	Old	0.56	0.44	0.31	0.28	0.55	0.67	0.51	0.903226
s305	Old	0.55	0.45	0.16	0.06	0.29	0.14	0.53	0.375
s306	Old	0.86	0.14	0.26	0.03	0.3	0.21	0.9	0.115385
s307	Old	0.51	0.49	0.25	0.21	0.49	0.43	0.5	0.84
s308	Old	0.74	0.26	0.35	0.13	0.47	0.48	0.7	0.371429
s309	Old	0.54	0.46	0.31	0.3	0.57	0	0.53	0.967742
s310	Old	0.41	0.59	0.28	0.3	0.68	0.59	0.42	1.07143
s311	Old	0.78	0.22	0.19	0.06	0.24	0.27	0.81	0.315789
s312	Old	0.44	0.56	0.09	0.09	0.2	0.16	0.45	1
s313	Old	0.78	0.22	0.48	0.15	0.62	0.71	0.48	0.3125
s314	Old	0.48	0.52	0.14	0.13	0.29	0.28	0.61	0.928571
s315	Old	0.5	0.5	0.1	0.13	0.2	0.25	0.5	1.3
s316	Old	0.6	0.4	0.31	0.24	0.52	0.6	0.43	0.774194
s317	Old	0.68	0.32	0.1	0.11	0.15	0.35	0.72	1.1
s318	Old	0.69	0.31	0.21	0.1	0.3	0.33	0.61	0.47619
s319	Old	0.59	0.41	0.23	0.21	0.39	0.53	0.68	0.913043
s320	Old	0.55	0.45	0.2	0.18	0.36	0.39	0.48	0.9

## Sheet: Experiment 2 Eye Data
		Study Phase						Test Phase
Subject Number	Group	Context Correct Studied (Rep 1)	Context Incorrect Studied (Rep 1)	Context Correct Studied (Rep 2)	Context Incorrect Studied (Rep 2)	Context Correct Studied (Rep 3)	Context Incorrect Studied (Rep 3)	First Context Correct Studied	First Context Incorrect Studied	Second Context Correct Studied	Second Context Incorrect Studied	Gray Context Correct	Gray Context Incorrect	Gray Context Correct Studied	Gray Context Incorrect Studied	Color Context Correct	Color Context Incorrect	Color Context Correct Studied	Color Context Incorrect Studied	Color (Context Correct Studied)/ (Context Correct)	Color (Context Incorrect Studied)/ (Context Incorrect)
s201	Old	0.71	0.01	0.77	0.01	0.76	0	0.08	0.05	0	0.1	0.55	0.45	0.03	0.06	0.54	0.46	0.01	0.07	0.02	0.14
s202	Old	0.53	0.01	0.49	0.01	0.55	0	0.1	0.09	0.05	0.08	0.53	0.47	0.06	0.07	0.56	0.44	0.1	0.04	0.17	0.09
s203	Old	0.87	0	0.86	0.01	0.84	0	0.02	0.02	0.03	0.03	0.5	0.5	0.02	0.02	0.57	0.43	0.09	0.04	0.16	0.09
s204	Old	0.57	0.01	0.58	0	0.56	0	0.06	0.04	0.04	0.04	0.47	0.53	0.04	0.03	0.5	0.5	0.08	0.04	0.15	0.08
s205	Old	0.8	0.03	0.67	0.05	0.6	0.11	0.17	0.11	0.17	0.16	0.54	0.46	0.14	0.11	0.59	0.41	0.19	0.11	0.32	0.25
s206	Old	0.67	0.01	0.67	0	0.63	0.01	0.08	0.09	0.09	0.03	0.53	0.47	0.07	0.05	0.5	0.5	0.06	0.07	0.12	0.14
s207	Old	0.49	0.01	0.45	0.02	0.34	0.02	0.11	0.21	0.1	0.06	0.47	0.53	0.09	0.11	0.57	0.43	0.15	0.09	0.26	0.2
s208	Old	0.82	0.01	0.82	0.01	0.75	0.02	0.13	0.08	0.09	0.1	0.63	0.37	0.09	0.07	0.69	0.31	0.13	0.03	0.19	0.11
s209	Old	0.85	0.01	0.83	0.01	0.8	0.01	0.17	0.09	0.08	0.12	0.62	0.38	0.1	0.08	0.57	0.43	0.19	0.07	0.34	0.16
s210	Old	0.93	0.01	0.9	0	0.87	0.01	0.07	0.23	0.09	0	0.53	0.47	0.07	0.08	0.47	0.53	0.14	0.19	0.3	0.36
s211	Old	0.9	0	0.86	0	0.84	0	0.21	0.33	0.57	0	0.28	0.72	0.28	0.17	0.53	0.47	0.12	0.16	0.22	0.35
s212	Old	0.88	0	0.87	0	0.85	0	0.27	0.17	0.08	0.16	0.59	0.41	0.16	0.14	0.6	0.4	0.22	0.12	0.37	0.31
s213	Old	0.83	0.02	0.76	0.03	0.7	0.02	0.08	0.16	0.07	0.1	0.53	0.47	0.06	0.11	0.63	0.37	0.1	0.08	0.16	0.22
s214	Old	0.88	0	0.89	0	0.91	0	0.02	0.01	0.05	0.06	0.47	0.53	0.03	0.03	0.53	0.47	0.05	0.09	0.09	0.19
s215	Old	0.9	0	0.9	0	0.89	0.01	0.05	0.04	0.02	0.15	0.62	0.38	0.02	0.07	0.51	0.49	0.06	0.08	0.12	0.16
s216	Old	0.85	0	0.86	0	0.86	0.01	0.03	0.23	0.1	0.07	0.52	0.48	0.07	0.11	0.67	0.33	0.26	0.04	0.39	0.13
s217	Old	0.83	0.01	0.8	0.01	0.79	0.02	0.11	0.11	0.02	0.03	0.56	0.44	0.06	0.06	0.63	0.37	0.1	0.08	0.16	0.21
s218	Old	0.8	0.01	0.81	0.02	0.77	0.02	0.09	0.14	0.06	0.08	0.5	0.5	0.06	0.09	0.57	0.43	0.12	0.09	0.21	0.2
s219	Old	0.74	0.01	0.74	0.02	0.74	0.01	0.2	0.1	0.13	0.08	0.56	0.44	0.14	0.07	0.6	0.4	0.1	0.07	0.17	0.17
s220	Old	0.89	0	0.9	0.01	0.87	0.02	0.15	0.07	0.07	0.1	0.46	0.54	0.09	0.07	0.46	0.54	0.11	0.08	0.24	0.15
s301	Young	0.84	0.02	0.84	0.03	0.79	0.03	0.2	0.06	0.12	0.01	0.64	0.36	0.2	0.06	0.58	0.42	0.19	0.06	0.33	0.15
s302	Young	0.71	0.01	0.6	0.01	0.65	0.01	0.35	0.14	0.3	0.05	0.37	0.63	0.35	0.14	0.5	0.5	0.44	0.03	0.87	0.06
s303	Young	0.75	0.03	0.72	0.04	0.73	0.03	0.11	0.09	0.09	0.13	0.23	0.77	0.11	0.09	0.32	0.68	0.16	0.18	0.49	0.26
s304	Young	0.62	0.04	0.49	0.06	0.46	0.1	0.13	0.15	0.1	0.11	0.56	0.44	0.13	0.15	0.53	0.47	0.32	0.04	0.6	0.08
s305	Young	0.73	0.02	0.65	0.02	0.66	0.03	0.1	0.06	0.06	0.11	0.43	0.57	0.1	0.06	0.48	0.52	0.27	0.07	0.57	0.13
s306	Young	0.81	0	0.68	0.01	0.66	0	0.2	0.1	0.25	0.09	0.67	0.33	0.2	0.1	0.47	0.53	0.28	0.04	0.6	0.08
s307	Young	0.67	0.09	0.52	0.13	0.47	0.14	0.19	0.1	0.2	0.05	0.3	0.7	0.19	0.1	0.43	0.57	0.22	0.05	0.52	0.08
s308	Young	0.83	0.01	0.84	0.02	0.83	0.02	0.12	0.09	0.1	0.15	0.3	0.7	0.12	0.09	0.4	0.6	0.14	0.1	0.35	0.17
s309	Young	0.58	0.02	0.51	0.02	0.49	0.04	0.17	0.36	0.35	0.07	0.47	0.53	0.17	0.36	0.47	0.53	0.39	0.05	0.82	0.09
s310	Young	0.73	0.02	0.68	0.05	0.68	0.02	0.19	0.22	0.12	0.14	0.43	0.57	0.19	0.22	0.51	0.49	0.32	0.09	0.62	0.19
s311	Young	0.75	0.03	0.61	0.09	0.53	0.13	0.11	0.14	0.25	0.02	0.45	0.55	0.11	0.14	0.51	0.49	0.22	0.06	0.44	0.13
s312	Young	0.63	0.04	0.56	0.03	0.49	0.03	0.19	0.27	0.25	0.09	0.43	0.57	0.19	0.27	0.53	0.47	0.36	0.05	0.68	0.11
s313	Young	0.61	0.01	0.54	0.02	0.5	0.01	0.18	0.17	0.23	0.16	0.75	0.25	0.18	0.17	0.66	0.34	0.22	0.14	0.33	0.42
s314	Young	0.9	0	0.88	0.01	0.86	0.01	0.28	0.35	0.18	0.11	0.54	0.46	0.28	0.35	0.54	0.46	0.25	0.05	0.47	0.11
s315	Young	0.64	0.02	0.63	0.04	0.61	0.05	0.21	0.23	0.28	0.21	0.64	0.36	0.21	0.23	0.53	0.47	0.29	0.13	0.56	0.27
s316	Young	0.86	0	0.84	0	0.83	0	0.13	0.16	0.09	0.11	0.64	0.36	0.13	0.16	0.58	0.42	0.16	0.1	0.28	0.24
s317	Young	0.71	0.01	0.7	0.01	0.75	0.01	0.23	0.23	0.27	0.05	0.38	0.62	0.23	0.23	0.52	0.48	0.28	0.1	0.54	0.21
s318	Young	0.64	0.05	0.55	0.08	0.41	0.11	0.26	0.28	0.17	0.14	0.54	0.46	0.26	0.28	0.55	0.45	0.29	0.14	0.53	0.3
s319	Young	0.86	0.02	0.82	0.05	0.79	0.08	0.09	0.14	0.13	0.08	0.5	0.5	0.09	0.14	0.49	0.51	0.25	0.08	0.52	0.16
s320	Young	0.86	0	0.78	0.03	0.73	0.04	0.24	0.14	0.1	0.1	0.39	0.61	0.24	0.14	0.45	0.55	0.18	0.12	0.4	0.22

## Sheet: Experiment 2 Volumetrics
Subject Number	Group	Context Correct Studied	Context Incorrect Studied	Context Correct Studied & Context Incorrect Studied	(Context Correct Studied)/ (Context Correct)	(Context Incorrect Studied)/ (Context Incorrect)	Novel Face Context Correct	Triad: (Context Incorrect Studied)/ (Context Correct Studied)	Bilateral Hippocampal Volume	Bilateral vmPFC Volume	Age
s301	Old	0.23	0.04	0.27	0.26	0.29	0.89	0.17	7971.15	7846	70
s302	Old	0.11	0.14	0.25	0.22	0.3	0.58	1.27	7387.66	9489	78
s303	Old	0.01	0.03	0.04	0.02	0.06	0.53	3	6033.21	11896	79
s304	Old	0.31	0.28	0.59	0.55	0.67	0.51	0.9	8581.13	8204	66
s305	Old	0.16	0.06	0.22	0.29	0.14	0.53	0.38	8186.8	9127	73
s306	Old	0.26	0.03	0.29	0.3	0.21	0.9	0.12	8226.08	9465	68
s307	Old	0.25	0.21	0.46	0.49	0.43	0.5	0.84	9225.73	8992	71
s308	Old	0.35	0.13	0.48	0.47	0.48	0.7	0.37	7582.32	8970	71
s309	Old	0.31	0.3	0.61	0.57	0.65	0.53	0.97	8383.17	10761	68
s310	Old	0.28	0.3	0.58	0.68	0.59	0.42	1.07	8212.91	11150	73
s311	Old	0.19	0.06	0.25	0.24	0.27	0.81	0.32	8182.17	9081	70
s312	Old	0.09	0.09	0.18	0.2	0.16	0.45	1	7677.06	10533	82
s313	Old	0.48	0.15	0.63	0.62	0.71	0.48	0.31	7828.41	8562	61
s314	Old	0.14	0.13	0.27	0.29	0.28	0.61	0.93	8229.03	8114	81
s315	Old	0.1	0.13	0.23	0.2	0.25	0.5	1.3	7957.7	10091	73
s316	Old	0.31	0.24	0.55	0.52	0.6	0.43	0.77	9622.47	10690	64
s317	Old	0.1	0.11	0.21	0.15	0.35	0.72	1.1	6782.7	7717	62
s318	Old	0.21	0.1	0.31	0.3	0.33	0.61	0.48	7734.97	9349	64
s319	Old	0.23	0.21	0.44	0.39	0.53	0.68	0.91	8444.1	10756	68
s320	Old	0.2	0.18	0.38	0.36	0.39	0.48	0.9	7329.68	10407	72
